# Supplementary material for: Antioxidant Activity of New Copolymer Conjugates of Methoxyoligo(Ethylene Glycol)Methacrylate and Betulin Methacrylate with Cerium Oxide Nanoparticles In Vitro
Source: Molecules. 2022 Sep 11;27(18):5894. doi: 10.3390/molecules27185894 (PMC9506406; doi:10.3390/molecules27185894)
Supplement: Supplementary file 1 [file molecules-27-05894-s001.zip]

Archive with 1 entries (1 files):
- molecules-1899378-supplementary.pdf
